# Supplementary material for: Changes in Milk Protein Functionality at Low Temperatures and Rennet Concentrations
Source: Foods. 2024 Jan 30;13(3):447. doi: 10.3390/foods13030447 (PMC10855877; doi:10.3390/foods13030447)
Supplement: Supplementary file 1 [file foods-13-00447-s001.zip]

Archive with 1 entries (1 files):
- foods-2839548-supplementary.pdf
